# Supplementary material for: Fast raster-scan optoacoustic mesoscopy enables assessment of human melanoma microvasculature in vivo
Source: Nat Commun. 2022 May 19;13:2803. doi: 10.1038/s41467-022-30471-9 (PMC9120110; doi:10.1038/s41467-022-30471-9)
Supplement: Supplementary file 10 — Source Data [file 41467_2022_30471_MOESM10_ESM.xlsx]

## Sheet: Figure 4k
	Total blood volume (%)
	Nevus	Melanoma
	10.6	30.68
	22.24	24.5
	31.72	40.42
	31.14	35.44
	18.1	29.41
	24.3	37.32
	18.15	36.64
	31.3	40.218
	25.28	46.3
	24.37	38.69
	20.19	41.69
	28.92	39.32
	21.36	43.26
	24.76	29.67
	26.21	34.87
	19.34	26.69

## Sheet: Figure 4l
	Vessel density (a.u.)
	Nevus	Melanoma
	0.0018	0.023
	0.0078	0.017
	0.0079	0.015
	0.011	0.014
	0.011	0.013
	0.0059	0.012
	0.016	0.016
	0.012	0.013
	0.01	0.021
	0.0091	0.0096
	0.0093	0.019
	0.013	0.022
	0.0089	0.018
	0.014	0.021
	0.0099	0.019
	0.015	0.02

## Sheet: Figure 4m
	Average vessel length (µm)
	Nevus	Melanoma
	285.07	114.22
	321.96	111.48
	155.5	95.43
	330.26	213.22
	135.24	125.18
	192.28	87.34
	250.5	158.73
	250.93	217.9
	313.09	173.93
	279.68	120.62
	310.74	225.64
	297.68	114.31
	312.48	107.69
	226.42	92.68
	310.21	165.62
	194.23	109.69

## Sheet: Figure 4n
	Tortuosity (a.u.)
	Nevus	Melanoma
	0.35	0.35
	0.32	0.44
	0.19	0.45
	0.39	0.564
	0.19	0.61
	0.2	0.57
	0.24	0.37
	0.41	0.41
	0.27	0.46
	0.26	0.52
	0.38	0.42
	0.18	0.31
	0.21	0.48
	0.34	0.51
	0.2	0.47
	0.19	0.53

## Sheet: Figure 4o
	Fractual number (a.u.)
	Nevus	Melanoma
	1.19	1.46
	1.05	1.51
	1.08	1.56
	1.07	1.3
	1.14	1.21
	1.03	1.52
	1.16	1.47
	1.09	1.04
	1.1	1.06
	1.21	1.13
	1.09	1.21
	1.14	1.08
	1.24	1.16
	1.11	1.09
	1.16	1.19
	1.04	1.21

## Sheet: Figure 4p
	Lacunarity (a.u.)
	Nevus	Melanoma
	0.057	0.18
	0.07	0.092
	0.021	0.3
	0.091	0.25
	0.055	0.044
	0.066	0.031
	0.19	0.12
	0.077	0.17
	0.18	0.097
	0.067	0.24
	0.094	0.21
	0.13	0.19
	0.049	0.23

## Sheet: Figure S4i
	Total blood volume (%)
	Nevus	Melanoma
	17.8	45.07
	27.45	37.23
	38.67	52.45
	42.87	44.89
	26.13	36.78
	31.09	46.21
	27.91	43.24
	42.32	45.58
	36.45	51.32
	37.68	44.21
	31.87	47.58
	41.03	44.32
	32.27	41.68
	34.87	33.42
	40.21	38.76
	30.42	32.34

## Sheet: Figure S4j
	Vessel density (a.u.)
	Nevus	Melanoma
	0.0063	0.027
	0.0097	0.026
	0.0088	0.021
	0.02	0.019
	0.019	0.017
	0.0089	0.019
	0.023	0.025
	0.021	0.022
	0.019	0.031
	0.012	0.014
	0.017	0.024
	0.019	0.025
	0.018	0.023
	0.022	0.028
	0.018	0.029
	0.023	0.027

## Sheet: Figure S4k
	Average vessel length (µm)
	Nevus	Melanoma
	205.07	92.36
	210.47	74.41
	97.3	63.67
	201.45	167.22
	87.56	98.87
	92.34	71.87
	136.4	112.64
	152.68	152.36
	248.56	143.67
	146.89	112.87
	189.36	176.38
	143.97	84.62
	211.32	59.39
	102.36	69.32
	122.43	94.63
	98.67	60.38

## Sheet: Figure S4l
	Tortuosity (a.u.)
	Nevus	Melanoma
	0.39	0.41
	0.43	0.49
	0.31	0.48
	0.51	0.59
	0.34	0.63
	0.29	0.59
	0.33	0.42
	0.52	0.44
	0.43	0.49
	0.41	0.57
	0.47	0.48
	0.39	0.36
	0.42	0.52
	0.46	0.54
	0.38	0.51
	0.34	0.57

[truncated: 2 more sheets: Figure S4m, Figure S4n]
